# Supplementary material for: Cancer cells are highly susceptible to accumulation of templated insertions linked to MMBIR
Source: Nucleic Acids Res. 2021 Aug 11;49(15):8714–31. doi: 10.1093/nar/gkab685 (PMC8421209; doi:10.1093/nar/gkab685)
Supplement: gkab685_Supplemental_Files [file gkab685_supplemental_files.zip]

Archive with 20 entries (20 files):
- Osia et al 2020 Supplemental corrected AM 0725.pdf
- Supplementary data S10.xlsx
- Supplementary data S11.xlsx
- Supplementary data S12.xlsx
- Supplementary data S13.txt
- Supplementary data S14.xlsx
- Supplementary data S15.txt
- Supplementary data S16.xlsx
- Supplementary data S17.xlsx
- Supplementary data S18.xlsx
- Supplementary data S19.txt
- Supplementary data S20.xlsx
- Supplementary data S2corrected.xlsx
- Supplementary data S3.xlsx
- Supplementary data S4.txt
- Supplementary data S5.xlsx
- Supplementary data S6.txt
- Supplementary data S7.xlsx
- Supplementary data S8.txt
- Supplementary data S9.xlsx
